# Supplementary material for: Phylogeny of Transferable Oxazolidinone Resistance Genes and Homologs
Source: Antibiotics (Basel). 2024 Mar 28;13(4):311. doi: 10.3390/antibiotics13040311 (PMC11047308; doi:10.3390/antibiotics13040311)
Supplement: Supplementary file 1 [file antibiotics-13-00311-s001.zip]

Archive with 3 entries (3 files):
- Figure S1 Extended tree of cfr.pdf
- Figure S2 Extended tree of optrA.pdf
- Figure S3 Extended tree of poxtA.pdf
